# Supplementary material for: Structural Characterization and Optimization of a Miconazole Oral Gel
Source: Polymers (Basel). 2022 Nov 18;14(22):5011. doi: 10.3390/polym14225011 (PMC9692734; doi:10.3390/polym14225011)
Supplement: Supplementary file 1 [file polymers-14-05011-s001.zip]

Archive with 1 entries (1 files):
- polymers-2038266-supplementary.pdf
